# Supplementary material for: On the Necessity of a Geriatric Oral Health Care Transition Model: Towards an Inclusive and Resource-Oriented Transition Process
Source: Int J Environ Res Public Health. 2022 May 18;19(10):6148. doi: 10.3390/ijerph19106148 (PMC9141301; doi:10.3390/ijerph19106148)
Supplement: Supplementary file 1 [file ijerph-19-06148-s001.zip]

Archive with 1 entries (1 files):
- ijerph-1723113-supplementary.pdf
